# Supplementary material for: Identification of Sesamin from Sesamum indicum as a Potent Antifungal Agent Using an Integrated in Silico and Biological Screening Platform
Source: Molecules. 2023 Jun 9;28(12):4658. doi: 10.3390/molecules28124658 (PMC10304600; doi:10.3390/molecules28124658)
Supplement: Supplementary file 1 [file molecules-28-04658-s001.zip]

Archive with 1 entries (1 files):
- molecules-2428251-supplementary.pdf
